# Supplementary material for: Anti-Obesity Effects of Granulocyte-Colony Stimulating Factor in Otsuka-Long-Evans-Tokushima Fatty Rats
Source: PLoS One. 2014 Aug 21;9(8):e105603. doi: 10.1371/journal.pone.0105603 (PMC4140798; doi:10.1371/journal.pone.0105603)
Supplement: Table S1 — Body weight before the treatments of G-CSF or saline. (XLSX) [file pone.0105603.s001.xlsx]

## Sheet: Sheet1
Table S1. Body weight before the treatments of G-CSF or saline.
	Week of age
	10w	14w	18w	22w	26w	30w	34w	38w
OLETF	391 ± 6.6	561.6 ± 5.6	581.9 ± 4.4	613.8 ± 6.4	609.7 ± 8.9	596.7 ± 10.7	585.5 ± 8.5	564.8 ± 8.2
LETO	315.4 ± 3.7	456.1 ± 3.2	487.3 ± 5.5	517.4 ± 6.6	552.1 ± 6.7	572.1 ± 7.2	593.8 ± 7.1	575.5 ± 7.9
- The unit is gram (g).
- The data were shown as the mean ± S.E.M.
G-CSF, Granulocyte colony-stimulating factor; OLETF, Otsuka Long-Evans Tokushima Fatty rats; LETO, Long-Evans Tokushima rats; SD, standard deviation
