# Supplementary material for: Anti-Obesity Effects of Granulocyte-Colony Stimulating Factor in Otsuka-Long-Evans-Tokushima Fatty Rats
Source: PLoS One. 2014 Aug 21;9(8):e105603. doi: 10.1371/journal.pone.0105603 (PMC4140798; doi:10.1371/journal.pone.0105603)
Supplement: Table S2 — Blood glucose level before the treatments of G-CSF or saline. (XLSX) [file pone.0105603.s002.xlsx]

## Sheet: Sheet1
Table S2. Blood glucose level before the treatments of G-CSF or saline.
	Week of age
	10w	14w	18w	22w	26w	30w	34w	38w
OLETF	113.9 ± 2.3	125.3 ± 4.3	119.8 ± 3.5	124.7 ± 5.5	132.8 ± 5.5	149.1 ± 8.1	203.4 ± 11.4	192 ± 13
LETO	105.2 ± 2.2	106.3 ± 1.8	111.5 ± 3	110.3 ± 2.7	109.9 ± 1.7	109 ± 2.6	109 ± 2.6	110.8 ± 1.7
- The unit is gram (mg/dl).
- The data were shown as the mean ± S.E.M.
G-CSF, Granulocyte colony-stimulating factor; OLETF, Otsuka Long-Evans Tokushima Fatty rats; LETO, Long-Evans Tokushima rats; SD, standard deviation
