# Supplementary material for: Anti-Obesity Effects of Granulocyte-Colony Stimulating Factor in Otsuka-Long-Evans-Tokushima Fatty Rats
Source: PLoS One. 2014 Aug 21;9(8):e105603. doi: 10.1371/journal.pone.0105603 (PMC4140798; doi:10.1371/journal.pone.0105603)
Supplement: Table S3 — Body weight changes after the treatments of G-CSF and saline. (XLSX) [file pone.0105603.s003.xlsx]

## Sheet: Sheet1
Table S3. Body weight changes after the treatments of G-CSF and saline.
			0 week	1 week	2 weeks	3 weeks	4 weeks	5 weeks	6 weeks	7 weeks	8 weeks
OLETF	G-CSF	BW (g)	571.6 ± 13.8	564.6 ± 11.9	559.2 ± 12.2	546 ± 15.2	541.9 ± 12.9	544.1 ± 14.5	541.2 ± 15.7	541.8 ± 14.3	532.3 ± 13.6
		BW difference from the pre-treatment BW (g)	0.0± 0.0	-7.0 ± 4.9	-12.4 ± 4.9	-25.6 ± 3.3	-29.7 ± 3.0	-27.5 ± 3.8	-30.4 ± 3.8	-29.8 ± 2.8	-39.3 ± 4.0
		Percent BW difference from the pre-treatment BW (%)	0.0 ± 0.0	-1.2 ± 0.9	-2.1 ± 0.9	-4.5 ± 0.6	-5.2 ± 0.5	-4.8 ± 0.7	-5.4 ± 0.7	-5.2 ± 0.5	-6.9 ± 0.7
	Saline	BW (g)	558 ± 9.5	553.4 ± 11.4	552.2 ± 12.5	545.7 ± 12.5	544.8 ± 10.8	545.9 ± 11.7	544.8 ± 10.8	543.9 ± 11.7	540.4 ± 9.8
		BW difference from the pre-treatment BW (g)	0.0 ± 0.0	-4.6 ± 3.3	-5.8 ± 4.4	-12.3 ± 4.6	-13.3 ± 2.6	-12.1 ± 4.7	-13.3 ± 2.6	-14.1 ± 2.8	-17.6 ± 5.0
		Percent BW difference from the pre-treatment BW (%)	0.0 ± 0.0	-0.9 ± 0.6	-1.1 ± 0.8	-2.2 ± 0.9	-2.4 ± 0.5	-2.2 ± 0.9	-2.4 ± 0.5	-2.6 ± 0.5	-3.1 ± 0.9
LETO	G-CSF	BW (g)	571.2 ± 12.2	566.5 ± 11.1	561.1 ± 11.2	562.4 ± 10.6	564 ± 10.7	562.9 ± 10.2	550.2 ± 10.7	554.5 ± 10.6	559.4 ± 10
		BW difference from the pre-treatment BW (g)	0.0 ± 0.0	-4.7 ± 1.7	-10.1 ± 2.9	-8.8 ± 3.8	-7.1 ± 4.6	-8.3 ± 4.2	-21 ± 3.6	-16.6 ± 2.7	-11.7 ± 2.5
		Percent BW difference from the pre-treatment BW (%)	0.0 ± 0.0	-0.8 ± 0.3	-1.7 ± 0.5	-1.5 ± 0.6	-1.2 ± 0.7	-1.4 ± 0.7	-3.6 ± 0.6	-2.9 ± 0.4	-2.0 ± 0.4
	Saline	BW (g)	579.9 ± 10.9	574.9 ± 10.8	575.4 ± 9.6	577.7 ± 9.8	579 ± 8.9	580.4 ± 9.2	566.7 ± 9.3	567.6 ± 10.1	568.8 ± 10.4
		BW difference from the pre-treatment BW (g)	0.0 ± 0.0	-5.0 ± 1.6	-4.5 ± 2.2	-2.2 ± 2.7	-0.9 ± 3.2	0.5 ± 3.9	-13.2 ± 4.9	-12.3 ± 6.8	-11.2 ± 7.9
		Percent BW difference from the pre-treatment BW (%)	0.0 ± 0.0	-0.9 ± 0.3	-0.8 ± 0.4	-0.4 ± 0.4	-0.1 ± 0.5	0.1 ± 0.7	-2.2 ± 0.8	-2.1 ± 1.1	-1.9 ± 1.3
- The data were shown as the mean ± S.E.M.
OLETF, Otsuka Long-Evans Tokushima Fatty rats; LETO, Long-Evans Tokushima rats; BW, body weight; G-CSF, Granulocyte-colony stimulating factor.
