# Supplementary material for: Anti-Obesity Effects of Granulocyte-Colony Stimulating Factor in Otsuka-Long-Evans-Tokushima Fatty Rats
Source: PLoS One. 2014 Aug 21;9(8):e105603. doi: 10.1371/journal.pone.0105603 (PMC4140798; doi:10.1371/journal.pone.0105603)
Supplement: Table S4 — Weekly average food intakes after the treatments of G-CSF or saline. (XLSX) [file pone.0105603.s004.xlsx]

## Sheet: Sheet1
Table S4. Weekly average food intakes after the treatments of G-CSF or saline.
		0 week	1 week	2 weeks	3 weeks	4 weeks	5 weeks	6 weeks	7 weeks
OLETF	G-CSF	36.7 ± 2.0	39.1 ± 1.8	41.3 ± 1.6	43.2 ± 1.4	40.9 ± 1.2	42.9 ± 0.9	44.3 ± 0.5	47.5 ± 1.1
	Saline	33.2 ± 3.5	35.7 ± 1.9	38.7 ± 1.4	40.6 ± 2.4	39.3 ± 1.3	41.6 ± 0.8	42.0 ± 1.0	44.7 ± 1.3
LETO	G-CSF	21.0 ± 0.9	20.0 ± 0.4	20.9 ± 0.3	22.5 ± 0.4	21.6 ± 0.6	20.2 ± 0.5	21.1 ± 0.8	23.3 ± 0.5
	Saline	19.3 ± 0.9	20.4 ± 0.5	22 ± 0.4	23.4 ± 0.5	22.7 ± 0.4	21.3 ± 0.6	22.2 ± 0.7	23.6 ± 0.7
- The data were shown as the mean ± S.E.M.
OLETF, Otsuka Long-Evans Tokushima Fatty rats; LETO, Long-Evans Tokushima rats; G-CSF, Granulocyte-colony stimulating factor
