# Supplementary material for: Anti-Obesity Effects of Granulocyte-Colony Stimulating Factor in Otsuka-Long-Evans-Tokushima Fatty Rats
Source: PLoS One. 2014 Aug 21;9(8):e105603. doi: 10.1371/journal.pone.0105603 (PMC4140798; doi:10.1371/journal.pone.0105603)
Supplement: Table S5 — Changes in body composition after the treatments of G-CSF and saline. (XLSX) [file pone.0105603.s005.xlsx]

## Sheet: Sheet1
Table S5. Changes in body composition after the treatments of G-CSF and saline.
	OLETF		LETO
	G-CSF	Saline	G-CSF	Saline
Fat mass difference (g)	-48.1 ± 2.5	-28.3 ± 2.7	-17.8 ± 8.5	-21.8 ± 6.2
Percent fat mass difference (%)	-32.2 ± 1.3	-20.8 ± 2.5	-9.9 ± 4.7	-13.5 ± 3.8
Lean body mass difference (g)	10.3 ± 3.0	12.7 ± 3.3	-1.5 ± 6.8	4.2 ± 5.5
Percent lean body mass difference (%)	12.7 ± 3.3	3.3 ± 0.9	-0.2 ± 1.8	1.2 ± 1.4
- The data were shown as the mean ± S.E.M.
- The body compositions were measured by dual energy X-ray absorptiometry 1 week before and 7 weeks after the treatments.
- The percent differences were measured by dividing the differences with their pre-treatment values.
OLETF, Otsuka Long-Evans Tokushima Fatty rats; LETO, Long-Evans Tokushima rats; G-CSF, Granulocyte-colony stimulating factor.
