# Supplementary material for: Anti-Obesity Effects of Granulocyte-Colony Stimulating Factor in Otsuka-Long-Evans-Tokushima Fatty Rats
Source: PLoS One. 2014 Aug 21;9(8):e105603. doi: 10.1371/journal.pone.0105603 (PMC4140798; doi:10.1371/journal.pone.0105603)
Supplement: Table S6 — Energy expenditure changes after the treatment G-CSF or saline. (XLSX) [file pone.0105603.s006.xlsx]

## Sheet: Sheet1
Table S6. Energy expenditure changes after the treatment G-CSF or saline.
		0 week	1 week	2 week	3 week	4 week	5 week	6 week	7 week
OLETF	G-CSF	73.98 ± 1.4	70.69 ± 2	85.59 ± 0.6	77.39 ± 1.5	84.33 ± 1.8	89.9 ± 1.2	85.61 ± 2.3	102.06 ± 1.4
	Saline	73.34 ± 2.7	78.7 ± 3.6	90.51 ± 2	79.86 ± 1.8	76.55 ± 1.1	80.86 ± 1.9	80.13 ± 2.6	89.31 ± 2.9
LETO	G-CSF	75.8 ± 4.6	83.6 ± 2.4	86.35 ± 5.1	79.38 ± 3.7	76.31 ± 1.7	78 ± 2.8	77.43 ± 5.1	91.37 ± 4.5
	Saline	79.76 ± 1.6	81.83 ± 1.1	83.45 ± 2.5	79.23 ± 3.4	73.4 ± 1.7	78.65 ± 2.6	81.98 ± 3.6	85.03 ± 2.2
- The data were shown as the mean ± S.E.M.
OLETF, Otsuka Long-Evans Tokushima Fatty rats; LETO, Long-Evans Tokushima rats; G-CSF, Granulocyte-colony stimulating factor.
