# Supplementary material for: Anti-Obesity Effects of Granulocyte-Colony Stimulating Factor in Otsuka-Long-Evans-Tokushima Fatty Rats
Source: PLoS One. 2014 Aug 21;9(8):e105603. doi: 10.1371/journal.pone.0105603 (PMC4140798; doi:10.1371/journal.pone.0105603)
Supplement: Table S7 — Serum inflammatory cytokines after the treatment of G-CSF and saline. (XLSX) [file pone.0105603.s007.xlsx]

## Sheet: Sheet1
Table S7. Serum inflammatory cytokines after the treatment of G-CSF and saline
	OLETF		LETO
	G-CSF	Saline	G-CSF	Saline
IL-1β (pg/mL)	20.8 ± 6.5	32.6 ± 13.5	3.6 ± 0.2	6.7 ± 0.8
IL-6 (pg/mL)	38.5 ± 1.8	64.3 ± 3.6	3.3 ± 1.2	3.9 ± 2.5
TNFα (pg/mL)	2.2 ± 0.9	5.1 ± 0.4	0.5 ± 0.2	0.0 ± 0.0
- The data are shown as mean ± S.E.M.
IL-6, Interleukin-6; TNFα, Tumor necrosis factor-alpha; G-CSF; granulocyte-colony stimulating factor; OLETF, Otsuka Long-Evans Tokushima Fatty rats; LETO, Long-Evans Tokushima rats.
