# Supplementary material for: Anti-Obesity Effects of Granulocyte-Colony Stimulating Factor in Otsuka-Long-Evans-Tokushima Fatty Rats
Source: PLoS One. 2014 Aug 21;9(8):e105603. doi: 10.1371/journal.pone.0105603 (PMC4140798; doi:10.1371/journal.pone.0105603)
Supplement: Table S8 — Quantitative PCR for appetite mediators in hypothalamus after the treatments of G-CSF and saline. (XLSX) [file pone.0105603.s008.xlsx]

## Sheet: Sheet1
Table S8. Quantitative PCR for appetite mediators in hypothalamus after the treatments of G-CSF and saline.
	OLETF		LETO
	G-CSF	Saline	G-CSF	Saline
NPY	196.5 ± 40.2	105.4 ± 7.4	158.9 ± 20.9	100.0 ± 5.4
POMC	335.6 ± 42.8	171.7 ± 24.1	151.0 ± 13.4	100.0 ± 10.8
AgRP	208.3 ± 32.7	174.1 ± 44.9	127.4 ± 10.5	100.0 ± 13.5
CART	253.8 ± 45.5	154.8 ± 39.6	95.6 ± 10.4	100.0 ± 7.6
-The data were shown as the mean ± S.E.M.
-The mRNA levels were expressed as fold induction after normalization to those of the saline-treated LETO.
NPY, neuropeptide Y; POMC, proopiomelanocortin; AgRP, agouti-related peptide; OLETF, Otsuka Long-Evans Tokushima Fatty rats; LETO, Long-Evans Tokushima rats; G-CSF, Granulocyte-colony stimulating factor; SD, standard deviation.
