# Supplementary material for: Anti-Obesity Effects of Granulocyte-Colony Stimulating Factor in Otsuka-Long-Evans-Tokushima Fatty Rats
Source: PLoS One. 2014 Aug 21;9(8):e105603. doi: 10.1371/journal.pone.0105603 (PMC4140798; doi:10.1371/journal.pone.0105603)
Supplement: Table S9 — UCP-1 expression in brown adipose tissue after the treatments of G-CSF and saline. (XLSX) [file pone.0105603.s009.xlsx]

## Sheet: Sheet1
Table S9. UCP-1 expression in brown adipose tissue after the treatments of G-CSF and saline.
	OLETF		LETO
	G-CSF	Saline	G-CSF	Saline
UCP-1 mRNA levels	93.0 ± 5.6	35.1 ± 4.6	70.2 ± 10.6	100.0 ± 20.3
UCP-1 Protein level	137.8 ± 28.7	45.9 ± 10.2	138.2 ± 13.8	100.0 ± 20.6
- The data were shown as the mean ± S.E.M.
- The measurements of UCP-1 mRNA levels were duplicated and the mRNA levels were expressed in fold induction after normalization to those of the saline-treated LETO.
- UCP-1 protein levels in BAT were expressed as fold induction after normalization to those of saline-treated LETO.
UCP-1, uncoupling protein, OLETF, Otsuka Long-Evans Tokushima Fatty rats; LETO, Long-Evans Tokushima rats; G-CSF, Granulocyte-colony stimulating factor; SD, standard deviation.
